# Supplementary material for: Short-Term Inspiratory Muscle Training Enhances Functional and Metabolic Health in Older Adults
Source: Healthcare (Basel). 2026 Jan 19;14(2):249. doi: 10.3390/healthcare14020249 (PMC12840718; doi:10.3390/healthcare14020249)
Supplement: Supplementary file 1 [file healthcare-14-00249-s001.zip]

Archive with 1 entries (1 files):
- healthcare-3956635-supplementary.pdf
